# Supplementary material for: A Functional Biological Molecule Restores the PbI2 Residue-Induced Defects in Two-Step Fabricated Perovskites
Source: Molecules. 2023 Oct 17;28(20):7120. doi: 10.3390/molecules28207120 (PMC10608809; doi:10.3390/molecules28207120)
Supplement: Supplementary file 1 [file molecules-28-07120-s001.zip]

Archive with 1 entries (1 files):
- molecules-2564513-supplementary.pdf
